# Supplementary material for: Comparative genomics reveals diversity among xanthomonads infecting tomato and pepper
Source: BMC Genomics. 2011 Mar 11;12:146. doi: 10.1186/1471-2164-12-146 (PMC3071791; doi:10.1186/1471-2164-12-146)
Supplement: Additional file 10 — Table S10: Genes unique to Xg. Genes of special interest are highlighted in red and yellow. [file 1471-2164-12-146-S10.XLSX]

## Sheet: gene_export20022
gene_oid	Product Name	AA Seq Length	Enzymes	COGs	COG Categories	Pfams	TIGRfams	Signal Peptide	Transmembrane Helices
2501866944	Serine/threonine protein phosphatase- 39% to Pseudo aeruginosa gene, no homology to any plant path	398		COG0631	T	pfam07228		No	No
2501866947	hypothetical protein	304				pfam06114		No	No
2501866948	Helix-turn-helix.	100				pfam01381		No	No
2501866949	hypothetical protein	248						No	No
2501866950	Dinucleotide-utilizing enzymes involved in molybdopterin and thiamine biosynthesis family 1	400		COG1179	H	pfam00899		No	No
2501866951	hypothetical protein	150						No	No
2501866952	hypothetical protein	41						No	No
2501866953	hypothetical protein	54						No	No
2501866954	hypothetical protein	214						No	No
2501866959	hypothetical protein	212						No	No
2501866961	hypothetical protein	59						No	No
2501866962	hypothetical protein	65						Yes	No
2501866963	hypothetical protein	297						No	No
2501866964	hypothetical protein	438						No	No
2501866972	hypothetical protein	89						No	No
2501866973	hypothetical protein	409						No	No
2501866980	Plasmid stabilisation system protein.	100				pfam05016		No	No
2501866992	hypothetical protein	43						Yes	No
2501867001	hypothetical protein	60				pfam01381		Yes	No
2501867009	hypothetical protein	337						No	No
2501867021	prevent-host-death family protein	83		COG2161	D	pfam02604	TIGR01552	No	No
2501867022	toxin-antitoxin system, toxin component, Txe/YoeB family	85		COG4115	S	pfam06769	TIGR02116	No	No
2501867032	hypothetical protein	270						No	Yes
2501867060	hypothetical protein	47						Yes	Yes
2501867061	Type I restriction-modification system methyltransferase subunit	382		COG0286	V	pfam02384		No	No
2501867065	hypothetical protein	52						No	No
2501867066	hypothetical protein	103						No	No
2501867089	hypothetical protein	76						Yes	No
2501867090	hypothetical protein	31						Yes	No
2501867099	hypothetical protein in Burkholderia pseudomallei	175						No	No
2501867100	hypothetical protein/Superfamily I DNA and RNA helicases and helicase subunits in Xylella fastidiosa	1162		COG1112	L			No	No
2501867123	hypothetical protein	79						Yes	No
2501867125	hypothetical protein	75						Yes	No
2501867147	hypothetical protein	115						Yes	No
2501867149	hypothetical protein	40						No	No
2501867150	hypothetical protein	154						No	No
2501867152	hypothetical protein	57						No	No
2501867155	hypothetical protein	225						Yes	No
2501867156	hypothetical protein	62						Yes	No
2501867157	hypothetical protein	186						Yes	No
2501867158	hypothetical protein	96						No	No
2501867185	hypothetical protein	76						Yes	No
2501867190	hypothetical protein	174						No	No
2501867206	Beta-xylosidase GH43 family, T2SS enz, 30% to beta xylosidase of Xv1111, not in any other xanthos	319	EC:3.2.1.99	COG3507	G	pfam04616		Yes	No
2501867231	hypothetical protein	276						No	No
2501867232	hypothetical protein	67						No	No
2501867233	hypothetical protein	42						No	No
2501867234	T/G mismatch-specific endonuclease (EC 3.1.-.-) (IMGterm)	125	EC:3.1.-	COG3727	L	pfam03852	TIGR00632	No	No
2501867240	hypothetical protein	90						Yes	No
2501867245	Transposase DDE domain.	362				pfam01609		No	No
2501867247	Transposase DDE domain.	86				pfam01609		No	Yes
2501867248	hypothetical protein	126		COG3293	L			No	No
2501867251	hypothetical protein	253						Yes	No
2501867256	hypothetical protein	253						Yes	No
2501867258	hypothetical protein	43						No	No
2501867263	Predicted metal-dependent hydrolase	248		COG1451	R	pfam01863		No	No
2501867264	type I site-specific deoxyribonuclease, HsdR family	1096	EC:3.1.21.3	COG0610	V	pfam04313 pfam04851	TIGR00348	No	No
2501867275	L-lactate transport	540		COG1620	C	pfam02652	TIGR00795	Yes	Yes
2501867288	hypothetical protein	56						No	No
2501867299	hypothetical protein	149				pfam11259		No	No
2501867309	hypothetical protein	71						Yes	No
2501867346	hypothetical protein	39						No	No
2501867362	Predicted permeases	308		COG2962	R	pfam00892		Yes	Yes
2501867365	Hemolysin-type calcium-binding repeat (2 copies)./Haemolysin-type calcium binding protein- pore forming toxin RTX toxin in xylella related domain 55% homology to Xylella fastidiosa gene, also present in Psy sy B728a and Ral GMI1000. X. fastidiosa temecula PD1506 Type I effector according to Reddy et al 2007.	790		COG2931	Q	pfam00353 pfam06594		No	No
2501867367	hypothetical protein	63						No	No
2501867368	Uncharacterized protein conserved in bacteria	914		COG4913	S			No	No
2501867369	Uncharacterized protein conserved in bacteria	351		COG4924	S	pfam09983 pfam11795		No	No
2501867370	Predicted membrane protein/domain	320		COG1714	S	pfam06271		Yes	Yes
2501867385	hypothetical protein	312				pfam00582		No	No
2501867389	hypothetical protein	77						No	No
2501867396	transcriptional regulator, MarR family (IMGterm)	156		COG1846	K	pfam01047		No	No
2501867397	2-polyprenyl-6-methoxyphenol hydroxylase and related FAD-dependent oxidoreductases	507		COG0654	H C	pfam01494		No	No
2501867398	hypothetical protein	62						Yes	No
2501867401	hypothetical protein	35						No	No
2501867405	hypothetical protein	402						Yes	No
2501867408	hypothetical protein	58						No	No
2501867468	TonB-dependent siderophore receptor 41% homology to Pst T1 gene, present in most of the pseudos	732		COG1629	P	pfam00593 pfam07715	TIGR01783	Yes	No
2501867482	hypothetical protein	37						Yes	No
2501867487	hypothetical protein	33						Yes	No
2501867504	hypothetical protein	35						No	No
2501867512	hypothetical protein	197						Yes	No
2501867533	hypothetical protein	122						No	No
2501867540	hypothetical protein lanthionine synthetase (lantibiotic biosynthesis) homolog in [Xanthomonas campestris pv. vasculorum NCPPB702] Analysis of individually expressed and purified domains shows that LanL enzymes install dehydroamino acids via phosphorylation of Ser/Thr residues by a protein kinase domain and subsequent elimination of the phosphate by a phosphoSer/Thr lyase domain. The latter has s…	956		COG4403	V			No	No
2501867541	Probable taurine catabolism dioxygenase - homolog in Xc musa homolog in burkholderia pseudomallei----altered taurine metabolism likely mediated by tauD may represent a species-specific adaptation of Bp that may have also facilitated its ability to survive in infected mammalian hosts [58].	263		COG2175	Q	pfam02668		No	No
2501867542	hypothetical protein	185						Yes	Yes
2501867545	hypothetical protein	302						No	No
2501867548	hypothetical protein	64						No	No
2501867567	hypothetical protein	68						No	No
2501867596	hypothetical protein	125						No	No
2501867609	hypothetical protein	77						Yes	Yes
2501867611	hypothetical protein	84						No	No
2501867648	hypothetical protein	361						No	No
2501867649	hypothetical protein	286						No	No
2501867650	hypothetical protein	445						No	No
2501867651	hypothetical protein	145						No	No
2501867655	hypothetical protein	31						No	No
2501867661	avrA2 putative type III effector	816						No	No
2501867691	hypothetical protein	78						Yes	No
2501867693	hypothetical protein	36						No	No
2501867699	hypothetical protein	38						No	No
2501867700	hypothetical protein	50						Yes	Yes
2501867701	hypothetical protein	417						No	No
2501867702	hypothetical protein	772						No	No
2501867713	hypothetical protein	40						No	No
2501867715	hypothetical protein	55						No	No
2501867749	hypothetical protein	102						Yes	No
2501867751	hypothetical protein	57						Yes	No
2501867752	DNA or RNA helicases of superfamily II	506		COG1061	K L	pfam04851		No	No
2501867755	Transposase IS116/IS110/IS902 family.	94				pfam02371		No	No
2501867773	Coenzyme F420-dependent N5,N10-methylene tetrahydromethanopterin reductase and related flavin-dependent oxidoreductases	442		COG2141	C	pfam00296		No	No
2501867774	Predicted dinucleotide-binding enzymes	246		COG2085	R	pfam03807		No	No
2501867779	L-alanine-DL-glutamate epimerase and related enzymes of enolase superfamily	387		COG4948	R M	pfam01188		No	No
2501867791	hypothetical protein	54						No	No
2501867794	hypothetical protein	241						Yes	No
2501867796	hypothetical protein	45						No	No
2501867798	Uncharacterized conserved small protein	89		COG5606	S	pfam01381		No	No
2501867805	hypothetical protein	240						No	No
2501867854	hypothetical protein	64						No	No
2501867856	hypothetical protein	51						No	No
2501867871	hypothetical protein	81						No	No
2501867885	hypothetical protein	34						No	No
2501867887	hypothetical protein	120						No	No
2501867898	hypothetical protein	31						No	No
2501867899	hypothetical protein	41						Yes	No
2501867900	hypothetical protein	130						Yes	No
2501867901	hypothetical protein	130						No	No
2501867902	hypothetical protein	147						No	No
2501867903	hypothetical protein	36						No	No
2501867908	hypothetical protein	64						No	No
2501867921	hypothetical protein	316						No	No
2501867922	hypothetical protein	261						No	No
2501867934	hypothetical protein	69						No	No
2501867946	hypothetical protein	33						No	No
2501867950	Protein of unknown function DUF262.	360				pfam03235		No	No
2501867951	FRG domain.	184				pfam08867		No	No
2501867955	hypothetical protein	105						No	No
2501867956	hypothetical protein	297						No	No
2501867957	hypothetical protein	90						No	No
2501867958	P-type DNA transfer protein VirB5	236				pfam07996	TIGR02791	Yes	No
2501867959	hypothetical protein	144						No	Yes
2501867960	hypothetical protein	81						Yes	No
2501867963	hypothetical protein	113						No	No
2501867979	hypothetical protein	232						No	Yes
2501867981	hypothetical protein	134						No	No
2501867982	hypothetical protein	239						No	No
2501867996	hypothetical protein	47						No	No
2501868007	hypothetical protein	178						No	No
2501868067	Uncharacterized protein conserved in bacteria	65		COG3242	S	pfam09838		Yes	Yes
2501868085	hypothetical protein	303						No	No
2501868086	hypothetical protein	34						No	No
2501868097	hypothetical protein	51						No	No
2501868100	hypothetical protein	84						No	No
2501868103	hypothetical protein	108						No	No
2501868104	hypothetical protein	93						No	No
2501868114	hypothetical protein	73						No	No
2501868118	hypothetical protein	172						No	No
2501868120	AIPR protein.	567				pfam10592		No	No
2501868127	hypothetical protein	35						No	No
2501868134	hypothetical protein	72						Yes	Yes
2501868137	hypothetical protein	69						No	No
2501868138	hypothetical protein	83						Yes	No
2501868167	hypothetical protein	46						No	Yes
2501868184	hypothetical protein	56						No	No
2501868186	Type III effector protein AvrRpm1 homolog/XopAO (MyIMG:nehapotnis)	206						Yes	No
2501868187	hypothetical protein	43						Yes	No
2501868227	hypothetical protein	293						Yes	No
2501868266	hypothetical protein	52						No	No
2501868267	prevent-host-death family protein	91				pfam02604	TIGR01552	No	No
2501868268	Predicted nucleic acid-binding protein, contains PIN domain	142		COG1487	R	pfam01850		No	No
2501868280	hypothetical protein	91						No	No
2501868308	hypothetical protein	140						Yes	Yes
2501868309	putative quinone oxidoreductase, YhdH/YhfP family	346		COG0604	R C	pfam00107 pfam08240	TIGR02823	No	No
2501868324	hypothetical protein	63						Yes	No
2501868347	Cytochrome c peroxidase	348	EC:1.11.1.5	COG1858	P	pfam03150		Yes	Yes
2501868348	hypothetical protein	58						No	No
2501868358	Uncharacterized protein conserved in bacteria	466		COG1649	S	pfam02638	TIGR01409	No	Yes
2501868361	hypothetical protein	151						No	No
2501868363	hypothetical protein	335						No	No
2501868364	Ankyrin repeat. XCC4049 of 33913, also found in Pectobacterium, Erwinia	271						Yes	No
2501868400	hypothetical protein	144						No	No
2501868405	Outer membrane receptor for ferrienterochelin and colicins	592		COG4771	P	pfam00593	TIGR03304	No	No
2501868406	hypothetical protein	56						No	No
2501868407	Integrase core domain.	167				pfam00665		No	No
2501868417	hypothetical protein	41						Yes	No
2501868420	Beta-lactamase class C and other penicillin binding proteins	326		COG1680	V	pfam00144		No	No
2501868422	hypothetical protein	37						Yes	No
2501868454	hypothetical protein	47						No	No
2501868530	hypothetical protein	371				pfam00226		No	No
2501868560	hypothetical protein	39						No	No
2501868561	hypothetical protein	70						No	No
2501868576	Deoxycytidylate deaminase	531		COG2131	F	pfam00383		No	No
2501868601	hypothetical protein	59						No	No
2501868620	Transcriptional regulators	143		COG1846	K	pfam01047		No	No
2501868621	hypothetical protein	192						No	No
2501868623	hypothetical protein	126		COG3293	L			No	No
2501868624	Transposase DDE domain.	86				pfam01609		No	Yes
2501868644	hypothetical protein	130						No	No
2501868662	hypothetical protein	94						No	No
2501868684	hypothetical protein	81						No	No
2501868688	hypothetical protein	108						No	No
2501868690	hypothetical protein	206				pfam01435		Yes	Yes
2501868692	hypothetical protein	200						No	No
2501868705	hypothetical protein	73						No	No
2501868719	hypothetical protein	75						Yes	No
2501868724	Autotransporter beta-domain.	197				pfam01389		Yes	No
2501868725	hypothetical protein	101						No	No
2501868726	hypothetical protein	226		COG4096	V			No	No
2501868743	transcriptional regulator (IMGterm)	142		COG1846	K	pfam01047		No	No
2501868744	Arabinose efflux permease	407		COG2814	G	pfam07690		Yes	Yes
2501868746	hypothetical protein	36						No	No
2501868747	hypothetical protein	113						No	No
2501868771	hypothetical protein	55						Yes	No
2501868803	Peptidase family M1./Multicopper oxidase. XAC1388	1196		COG1277	R	pfam01433		Yes	Yes
2501868809	hypothetical protein	297						Yes	No
2501868810	Putative threonine efflux protein	190		COG1280	E	pfam01810		Yes	Yes
2501868814	Mannose-6-phosphate isomerase	126		COG0662	G	pfam07883		No	No
2501868818	hypothetical protein	124						No	No
2501868829	hypothetical protein	39						No	No
2501868830	hypothetical protein	157						No	No
2501868831	hypothetical protein	318						No	No
2501868832	hypothetical protein	235						No	Yes
2501868839	hypothetical protein	36						No	No
2501868843	hypothetical protein	269						No	No
2501868845	hypothetical protein	309						No	No
2501868850	hypothetical protein	36						No	No
2501868888	hypothetical protein	74						Yes	No
2501868892	hypothetical protein	53						No	Yes
2501868910	hypothetical protein	72						No	No
2501868912	hypothetical protein	74						Yes	No
2501868932	hypothetical protein	35						No	No
2501868933	Transposase IS116/IS110/IS902 family.	94				pfam02371		No	No
2501868948	hypothetical protein	131						No	No
2501868949	hypothetical protein	1203						Yes	No
2501868950	hypothetical protein	119						No	Yes
2501868951	hypothetical protein	163						No	No
2501868952	hypothetical protein	2400						Yes	No
2501868953	hypothetical protein	81						Yes	No
2501868954	hypothetical protein	134						No	No
2501868963	hypothetical protein	70						No	Yes
2501868972	hypothetical protein	234						No	No
2501868973	hypothetical protein	508				pfam11855		No	No
2501868974	Uncharacterized protein conserved in bacteria	601		COG1322	S	pfam02646		Yes	Yes
2501868975	hypothetical protein	95						No	No
2501868978	hypothetical protein	62						Yes	Yes
2501868980	hypothetical protein	96						No	No
2501868981	hypothetical protein	66						No	Yes
2501868982	hypothetical protein	75						Yes	Yes
2501868984	hypothetical protein	94				pfam10734		Yes	Yes
2501868986	hypothetical protein	86						No	No
2501868993	hypothetical protein Rip6/rip11 ralstonia effector 68 bps upstream PIP box	95						No	No
2501869030	hypothetical protein	44						Yes	No
2501869037	hypothetical protein	228						Yes	Yes
2501869046	Predicted endonuclease containing a URI domain	144		COG2827	L			No	No
2501869087	hypothetical protein	465						No	No
2501869090	hypothetical protein	90						No	No
2501869091	hypothetical protein	234				pfam11185		No	No
2501869101	hypothetical protein	68						No	No
2501869124	hypothetical protein	106						No	No
2501869139	hypothetical protein	68						Yes	No
2501869226	hypothetical protein	77						No	No
2501869274	hypothetical protein	126		COG3293	L			No	No
2501869281	Transposase IS116/IS110/IS902 family.	94				pfam02371		No	No
2501869293	hypothetical protein	69						No	No
2501869301	hypothetical protein	73						No	No
2501869302	Cellobiose phosphorylase- in 33913, 8004 GH94	2855		COG3459	G	pfam06165 pfam06204 pfam06205 pfam10091		No	Yes
2501869304	Predicted methyltransferase	210		COG4798	R			No	No
2501869305	Ketosteroid isomerase-related protein	138		COG3631	R	pfam07366		No	No
2501869308	Ketosteroid isomerase-related protein	122		COG3631	R	pfam07366		No	No
2501869309	SnoaL-like polyketide cyclase.	152				pfam07366		No	No
2501869310	reduced coenzyme F420:NADP oxidoreductase (EC 1.6.99.-) (IMGterm)	206		COG2085	R	pfam03807		Yes	No
2501869311	Nucleoside-diphosphate-sugar epimerases	313		COG0451	G M	pfam01370		No	No
2501869344	Predicted protein-disulfide isomerase	245		COG3531	O	pfam01323		No	No
2501869372	hypothetical protein	58						Yes	No
2501869374	hypothetical protein	142				pfam12582		Yes	No
2501869418	hypothetical protein	36						No	No
2501869446	hypothetical protein	73						No	No
2501869466	hypothetical protein	250						Yes	No
2501869470	hypothetical protein	32						No	No
2501869481	hypothetical protein	74						No	No
2501869482	hypothetical protein	69						No	No
2501869484	hypothetical protein	72						No	No
2501869503	hypothetical protein	57						Yes	No
2501869523	hypothetical protein	162						No	No
2501869539	hypothetical protein	144						No	No
2501869562	hypothetical protein	198						No	Yes
2501869564	hypothetical protein	81						Yes	No
2501869565	hypothetical protein	70						No	No
2501869566	hypothetical protein	116				pfam11804		Yes	Yes
2501869567	hypothetical protein	87						Yes	Yes
2501869570	Fe2+-dicitrate sensor, membrane component	349		COG3712	P T	pfam04773		Yes	No
2501869573	hypothetical protein	510						No	No
2501869576	Transposase DDE domain.	86				pfam01609		No	Yes
2501869577	hypothetical protein	126		COG3293	L			No	No
2501869578	hypothetical protein	69						No	No
2501869592	hypothetical protein	47						Yes	No
2501869595	hypothetical protein	33						No	No
2501869627	hypothetical protein	46						No	No
2501869652	hypothetical protein	36						Yes	No
2501869731	hypothetical protein	165						No	No
2501869732	hypothetical protein	140						No	No
2501869741	hypothetical protein	133						Yes	No
2501869764	hypothetical protein	83						No	No
2501869769	hypothetical protein	79						No	No
2501869770	hypothetical protein	71						No	No
2501869771	hypothetical protein	258						No	No
2501869772	Superfamily II helicase	1169		COG1204	R	pfam00270		No	No
2501869773	hypothetical protein	234		COG4469	R			No	No
2501869774	hypothetical protein	591	EC:3.6.1.-	COG0210	L	pfam00580		No	No
2501869775	hypothetical protein	691		COG3593	L			No	No
2501869776	phosphopantethiene--protein transferase domain	132	EC:2.7.8.7	COG0736	I	pfam01648	TIGR00516 TIGR00556	No	No
2501869777	hypothetical protein (MyIMG:nehapotnis)	72						No	No
2501869787	hypothetical protein	39						No	No
2501869794	hypothetical protein	301				pfam11459		Yes	No
2501869795	Domain of unknown function (DUF1814).	315				pfam08843		Yes	No
2501869796	hypothetical protein	50						No	No
2501869797	hypothetical protein	2192						No	No
2501869799	hypothetical protein	318						No	No
2501869800	Uncharacterized conserved small protein	84		COG5639	S	pfam10038		No	No
2501869804	hypothetical protein	160		COG3846	U			Yes	No
2501869819	Rhs family protein	1762		COG3209	M	pfam05593	TIGR01643	Yes	No
2501869820	hypothetical protein	120						No	No
2501869825	hypothetical protein	58						Yes	No
2501869829	hypothetical protein	139						No	No
2501869830	hypothetical protein	33						No	No
2501869896	hypothetical protein	87						Yes	No
2501869899	Alpha-N-acetylglucosaminidase (NAGLU).	807				pfam05089		Yes	Yes
2501869900	hypothetical protein	42						No	No
2501869901	Uncharacterized conserved protein	390		COG4299	S	pfam07786		Yes	Yes
2501869908	hypothetical protein	262						Yes	No
2501869909	hypothetical protein	96						No	No
2501869910	hypothetical protein	126		COG3293	L			No	No
2501869911	Transposase DDE domain.	86				pfam01609		No	Yes
2501869933	Predicted homoserine dehydrogenase	433		COG4091	E	pfam03447		No	No
2501869935	Nucleoside-diphosphate-sugar epimerases	349	EC:5.1.3.2	COG0451	G M	pfam01370		Yes	No
2501869937	hypothetical protein	394						No	No
2501869938	Predicted dehydrogenase	391		COG0579	R	pfam01266		No	Yes
2501869963	hypothetical protein	108						Yes	No
2501869997	hypothetical protein	120						No	No
2501869998	hypothetical protein	71						No	No
2501870011	hypothetical protein	165						Yes	No
2501870031	hypothetical protein	35						No	No
2501870033	hypothetical protein	46						Yes	Yes
2501870038	Alpha-galactosidases/6-phospho-beta-glucosidases, family 4 of glycosyl hydrolases	474	EC:3.2.1.86	COG1486	G	pfam02056 pfam11975		No	No
2501870039	Sugar kinases, ribokinase family	305		COG0524	G	pfam00294		No	No
2501870043	hypothetical protein	83						No	No
2501870059	hypothetical protein	139						Yes	Yes
2501870069	hypothetical protein	82						Yes	No
2501870084	Acyl-CoA dehydrogenases	395		COG1960	I	pfam02771 pfam08028		Yes	No
2501870087	ABC transporter, substrate-binding protein, aliphatic sulfonates family	334		COG0715	P	pfam09084	TIGR01728	Yes	No
2501870088	Coenzyme F420-dependent N5,N10-methylene tetrahydromethanopterin reductase and related flavin-dependent oxidoreductases	387	EC:1.14.14.5	COG2141	C	pfam00296	TIGR03565	No	No
2501870101	hypothetical protein	360						Yes	No
2501870109	hypothetical protein	55						No	No
2501870114	hypothetical protein	434						Yes	Yes
2501870135	hypothetical protein	130						Yes	No
2501870152	Dienelactone hydrolase and related enzymes	295	EC:3.1.1.45	COG0412	Q	pfam01738	TIGR01409	No	No
2501870164	hypothetical protein	74						No	No
2501870166	hypothetical protein	30						No	No
2501870167	hypothetical protein	50						Yes	Yes
2501870180	hypothetical protein	84						No	No
2501870196	hypothetical protein	72						No	No
2501870202	hypothetical protein	43						No	No
2501870203	hypothetical protein	36						No	No
2501870224	Coenzyme F420-dependent N5,N10-methylene tetrahydromethanopterin reductase and related flavin-dependent oxidoreductases	442		COG2141	C	pfam00296		Yes	No
2501870226	ABC transporter, substrate-binding protein, aliphatic sulfonates family	332		COG0715	P	pfam09084	TIGR01728	Yes	Yes
2501870227	Transposase DDE domain.	86				pfam01609		No	Yes
2501870228	hypothetical protein	126		COG3293	L			No	No
2501870265	hypothetical protein	40					TIGR03304	No	No
2501870268	hypothetical protein	197						No	No
2501870269	Parvulin-like peptidyl-prolyl isomerase XAC4174, XCC4055	292		COG0760	O	pfam00639		Yes	No
2501870270	Glycerophosphoryl diester phosphodiesterase XAC4175, XCC4056	276		COG0584	C	pfam03009		No	No
2501870279	hypothetical protein	369						Yes	No
2501870288	hypothetical protein	211						No	No
2501870289	hypothetical protein	139						Yes	Yes
2501870301	hypothetical protein	143						Yes	Yes
2501870302	hypothetical protein	31						No	No
2501870303	hypothetical protein	135						Yes	No
2501870304	HSP20-like domain of unknown function (DUF1813).	74				pfam08845		No	No
2501870305	hypothetical protein	146				pfam11008		Yes	No
2501870306	hypothetical protein	78						Yes	Yes
2501870307	hypothetical protein	146						Yes	Yes
2501870310	hypothetical protein	30						No	No
2501870332	hypothetical protein	236						Yes	No
2501870354	hypothetical protein	152						Yes	Yes
2501870366	hypothetical protein	70						No	No
2501870367	hypothetical protein	33						No	No
2501870372	hypothetical protein	82						Yes	No
2501870441	hypothetical protein	126		COG3293	L			No	No
2501870442	Transposase DDE domain.	86				pfam01609		No	No
2501870446	hypothetical protein	69						No	No
2501870451	hypothetical protein	32						No	No
2501870470	hypothetical protein	55						No	No
2501870471	hypothetical protein	70						No	No
2501870472	hypothetical protein	80						No	No
2501870484	hypothetical protein	94						No	No
2501870485	hypothetical protein	223						No	No
2501870486	conserved hypothetical protein TIGR02391	266				pfam09509	TIGR02391	No	No
2501870487	Transposase IS116/IS110/IS902 family.	94				pfam02371		No	No
2501870491	Peptidase family S41.	493				pfam03572		Yes	No
2501870498	hypothetical protein	52						Yes	No
2501870501	Zn-dependent hydrolases, including glyoxylases beta lactamase domain homolog in acidovorax	299		COG0491	R	pfam00753	TIGR01409	Yes	Yes
2501870502	Predicted protein-disulfide isomerase	245		COG3531	O	pfam01323		No	No
2501870513	hypothetical protein	130						No	No
2501870522	hypothetical protein	66						Yes	No
2501870536	Sterol desaturase	370	EC:1.14.21.6	COG3000	I	pfam04116		Yes	Yes
2501870567	Predicted nucleotidyltransferases	118		COG1708	R	pfam01909		No	No
2501870568	nucleotidyltransferase substrate binding protein, HI0074 family	154				pfam08780	TIGR01987	No	No
2501870569	Protein involved in biosynthesis of mitomycin antibiotics/polyketide fumonisin	258		COG5285	Q	pfam05721		No	No
2501870570	Major Facilitator Superfamily.	428				pfam07690		Yes	Yes
2501870572	hypothetical protein	402						Yes	Yes
2501870573	hypothetical protein	283						Yes	No
2501870575	hypothetical protein	272						No	No
2501870576	hypothetical protein	36						No	No
2501870609	hypothetical protein	79						Yes	No
2501870610	hypothetical protein	63						No	No
2501870612	Hemolysin-type calcium-binding repeat (2 copies).	758		COG2931	Q	pfam00353		No	No
2501870617	hypothetical protein	72						No	No
2501870623	hypothetical protein	173						No	No
2501870627	hypothetical protein	39						No	No
2501870628	hypothetical protein	70						Yes	No
2501870629	hypothetical protein	34						No	No
2501870632	hypothetical protein	38						No	No
2501870639	hypothetical protein	223						Yes	No
2501870642	hypothetical protein	250						Yes	No
2501870653	hypothetical protein	79						No	No
2501870656	hypothetical protein	50						No	No
2501870657	hypothetical protein	230						Yes	No
2501870658	hypothetical protein	220						Yes	No
2501870661	hypothetical protein	75						Yes	Yes
2501870663	Preprotein translocase subunit SecA (ATPase, RNA helicase)	784		COG0653	U	pfam02810		No	No
2501870665	hypothetical protein	213						No	No
2501870666	hypothetical protein	90						No	No
2501870667	hypothetical protein	63						Yes	No
2501870675	YCII-related domain.- homologs in Pseudo syringae pv. tomato	98				pfam03795		No	No
2501870678	hypothetical protein	165						Yes	No
2501870680	Plasmid stabilisation system protein.	100						Yes	No
2501870682	hypothetical protein	207		COG3177	S			No	No
2501870683	hypothetical protein	84						Yes	No
2501870685	hypothetical protein	88						Yes	Yes
2501870691	hypothetical protein	65						No	No
2501870692	hypothetical protein	388						Yes	No
2501870694	hypothetical protein	71						No	No
2501870724	Transposase and inactivated derivatives	239		COG3547	L	pfam01548 pfam02371		No	No
2501870746	hypothetical protein	123						Yes	No
2501870752	hypothetical protein	84						No	No
2501870758	Predicted transcriptional regulators	98		COG1476	K	pfam01381		No	No
2501870759	HipA-like C-terminal domain./HipA-like N-terminal domain.	427		COG3550	R	pfam07804 pfam07805		No	No
2501870764	hypothetical protein	285						No	No
2501870778	hypothetical protein	64						No	No
2501870795	hypothetical protein	79						Yes	No
2501870802	Bacterial pre-peptidase C-terminal domain.	338				pfam01835		No	No
2501870819	Transposase DDE domain.	86				pfam01609		No	Yes
2501870820	hypothetical protein	126		COG3293	L			No	No
2501870829	hypothetical protein	134		COG3963	I			No	No
2501870834	Predicted membrane protein	368		COG4763	S	pfam01757		Yes	Yes
2501870837	hypothetical protein	35						No	No
2501870846	hypothetical protein	30						No	No
2501870860	KorB C-terminal beta-barrel domain.	156				pfam06613		No	No
2501870861	hypothetical protein	107						No	No
2501870862	Predicted helicase	1417		COG4889	R	pfam00271 pfam02384 pfam04471 pfam04851		No	No
2501870863	hypothetical protein	240		COG4889	R			No	No
2501870889	hypothetical protein	45						No	No
2501870909	hypothetical protein	44						Yes	No
2501870926	hypothetical protein	412						Yes	No
2501870938	Transcriptional regulators	209		COG1802	K	pfam00392		No	No
2501870939	hypothetical protein	46						No	No
2501870940	hypothetical protein	48						No	No
2501870941	hypothetical protein	224						No	No
2501870942	Asparagine synthase (glutamine-hydrolyzing)	577	EC:6.3.5.4	COG0367	E	pfam00733		No	No
2501870946	Uncharacterized conserved protein	458		COG3177	S	pfam02661		No	No
2501870948	hypothetical protein	35						No	No
2501870949	hypothetical protein	89						Yes	Yes
2501870950	hypothetical protein	70						Yes	No
2501870951	hypothetical protein	52						No	No
2501870952	hypothetical protein	115						No	No
2501871018	hypothetical protein	81						No	No
2501871019	hypothetical protein	149						No	No
2501871028	hypothetical protein	47						Yes	No
2501871036	Transposase DDE domain.	86				pfam01609		No	Yes
2501871037	hypothetical protein	126		COG3293	L			No	No
2501871039	hypothetical protein	100						Yes	No
2501871040	P-type conjugative transfer protein TrbJ	245		COG5314	U		TIGR02780	Yes	No
2501871045	Ribbon-helix-helix protein, copG family.	158				pfam01402		No	No
2501871047	hypothetical protein	87						Yes	No
2501871049	hypothetical protein	79						No	No
2501871050	hypothetical protein	162						No	No
2501871055	conjugation peptidase TraF. Serine peptidase. MEROPS family S26C (IMGterm)	179		COG4959	O U	pfam10502	TIGR02771	Yes	Yes
2501871056	hypothetical protein	185				pfam11000		Yes	No
2501871057	plasmid segregation centromere-binding protein ParG (IMGterm)	89						No	No
2501871059	Plasmid replication initiator protein	285		COG5534	L	pfam10134		No	No
2501871060	hypothetical protein	98					TIGR01764	No	No
2501871061	Uncharacterized conserved protein	256		COG5419	S	pfam10074		Yes	No
2501871062	hypothetical protein	115				pfam11171		No	No
2501871064	Domain of unknown function (DUF932).	226				pfam06067		No	No
2501871075	hypothetical protein	65						No	No
2501871078	Uncharacterized protein conserved in bacteria	393		COG4924	S	pfam09983 pfam11795		Yes	No
2501871094	hypothetical protein	481						Yes	Yes
2501871105	hypothetical protein	165						No	No
2501871106	hypothetical protein	140						No	No
2501871108	hypothetical protein	125						No	No
2501871112	hypothetical protein	250						No	No
2501871119	hypothetical protein	68						No	No
2501871120	hypothetical protein	126		COG3293	L			No	No
2501871121	Transposase DDE domain.	86				pfam01609		No	Yes
2501871127	hypothetical protein	113		COG5178	A			Yes	Yes
2501871130	hypothetical protein	84						No	No
2501871140	hypothetical protein	252						No	No
2501871148	hypothetical protein	59						Yes	No
2501871151	hypothetical protein	253						Yes	No
2501871157	hypothetical protein	269						No	No
2501871167	hypothetical protein	38						No	No
2501871170	hypothetical protein	164		COG4907	S			Yes	No
2501871171	hypothetical protein	69						No	No
2501871176	hypothetical protein	97						No	No
2501871193	hypothetical protein	93						Yes	Yes
2501871199	hypothetical protein	101						No	No
2501871200	hypothetical protein	79						No	No
2501871225	hypothetical protein	76						Yes	No
2501871232	hypothetical protein	126						Yes	Yes
2501871234	hypothetical protein	172						No	No
2501871243	hypothetical protein	144						No	No
2501871246	hypothetical protein	57						No	No
2501871250	hypothetical protein	131						No	No
2501871257	hypothetical protein	150						Yes	No
2501871295	hypothetical protein	87						No	No
2501871311	DNA or RNA helicases of superfamily II	539		COG1061	K L	pfam00271 pfam04851		No	No
2501871312	hypothetical protein	39						No	No
2501871323	Transposase IS116/IS110/IS902 family.	94				pfam02371		No	No
2501871325	hypothetical protein	59						Yes	No
2501871332	hypothetical protein	175						Yes	No
2501871333	Patatin	337		COG3621	R	pfam01734		No	No
2501871337	hypothetical protein	205						No	No
2501871340	hypothetical protein	103						Yes	No
2501871380	Predicted protein-disulfide isomerase	245		COG3531	O	pfam01323		No	No
2501871410	Transposase IS116/IS110/IS902 family.	94				pfam02371		No	No
2501871434	hypothetical protein	70						No	No
2501871439	hypothetical protein	37						No	No
2501871455	Mannose-6-phosphate isomerase	126		COG0662	G	pfam07883		No	No
2501871500	hypothetical protein	89						Yes	No
2501871512	hypothetical protein	61						Yes	No
2501871529	hypothetical protein	37						Yes	No
2501871535	hypothetical protein	63						No	No
2501871538	hypothetical protein	101						No	No
2501871540	Transposase and inactivated derivatives	307		COG3547	L	pfam01548 pfam02371		No	No
2501871546	hypothetical protein	185						Yes	Yes
2501871547	hypothetical protein	237						No	Yes
2501871548	Protein of unknown function (Hypoth_ymh).	66				pfam09509		No	No
2501871549	hypothetical protein	71						Yes	No
2501871557	hypothetical protein	115						No	Yes
2501871561	hypothetical protein	121						No	No
2501871565	HipA-like C-terminal domain./HipA-like N-terminal domain.	458		COG3550	R	pfam07804 pfam07805		No	No
2501871571	hypothetical protein	80						No	No
2501871572	Transposase and inactivated derivatives	158		COG3293	L	pfam01609		No	No
2501871585	hypothetical protein	86						No	No
2501871594	hypothetical protein	75						No	No
2501871595	hypothetical protein	42						No	No
2501871601	FOG: HEAT repeat	276		COG1413	C	pfam03130		No	No
2501871609	Transposase and inactivated derivatives	148		COG3293	L			No	No
2501871611	hypothetical protein	195		COG0732	V	pfam01420		No	No
2501871613	hypothetical protein	284						No	No
2501871618	hypothetical protein	192						No	Yes
2501871619	hypothetical protein	106						Yes	Yes
2501871622	T5orf172 domain.	435				pfam10544		No	No
2501871625	hypothetical protein	143						No	No
2501871653	DNA binding domain, excisionase family	70					TIGR01764	No	No
2501871655	Restriction endonuclease S subunits	425	EC:3.1.21.3	COG0732	V	pfam01420		No	No
2501871659	hypothetical protein	79						No	No
2501871666	hypothetical protein	43						No	No
2501871691	hypothetical protein	158						Yes	No
2501871692	Protein related to penicillin acylase	705	EC:3.5.1.11	COG2366	R	pfam01804	TIGR01435	Yes	Yes
2501871695	hypothetical protein	37						No	No
2501871696	Fe2+-dicitrate sensor, membrane component	327		COG3712	T P	pfam04773		No	Yes
2501871698	amino acid ABC transporter substrate-binding protein, PAAT family (TC 3.A.1.3.-) (IMGterm)	323		COG0834	E T	pfam00497		Yes	Yes
2501871700	N-acetylglutamate synthase and related acetyltransferases	181		COG1246	E	pfam00583		No	No
2501871702	Coenzyme F420-dependent N5,N10-methylene tetrahydromethanopterin reductase and related flavin-dependent oxidoreductases	447		COG2141	C	pfam00296		No	No
2501871704	hypothetical protein	135				pfam11287		No	No
2501871705	hypothetical protein	40						No	No
2501871706	hypothetical protein	47						No	No
2501871707	hypothetical protein	69						No	No
2501871716	hypothetical protein	74						No	No
2501871717	Xanthomonas avirulence protein, Avr/PthA- avrHah1.	317				pfam03377		No	No
2501871718	Transposase IS116/IS110/IS902 family.	94				pfam02371		No	No
2501871720	Transposase and inactivated derivatives	147		COG3293	L			No	No
2501871724	hypothetical protein	32						No	No
2501871725	hypothetical protein	126		COG3293	L			No	No
2501871726	Transposase DDE domain.	86				pfam01609		No	No
2501871742	Caspase domain.	447				pfam00656		No	No
2501871759	hypothetical protein	64						No	No
2501871767	hypothetical protein	157						No	No
2501871844	HipA N-terminal domain	419		COG3550	R	pfam07804 pfam07805	TIGR03071	No	No
2501871845	hypothetical protein	90						No	No
2501871852	hypothetical protein	50						No	No
2501871861	hypothetical protein	64						No	No
2501871865	hypothetical protein	90						Yes	No
2501871885	hypothetical protein	217						Yes	No
2501871888	hypothetical protein	104						No	No
2501871889	hypothetical protein	40						No	No
2501871890	hypothetical protein	293						No	No
2501871891	hypothetical protein	309						No	No
2501871893	hypothetical protein	75						No	No
2501871904	hypothetical protein	455						No	No
2501871930	hypothetical protein	269						No	No
2501871937	hypothetical protein	137						Yes	No
2501871998	hypothetical protein	94						No	No
2501871999	conserved hypothetical protein TIGR02391	248				pfam09509	TIGR02391	No	No
2501872027	hypothetical protein	65						No	No
2501872030	hypothetical protein	31						No	No
2501872031	hypothetical protein	39						No	No
2502359350	Putative threonine efflux protein	156		COG1280	E	pfam01810		Yes	Yes
2502359355	hypothetical protein	115						Yes	No
2502359356	hypothetical protein	48						No	No
2502359359	hypothetical protein	56						No	No
2502359360	hypothetical protein	23		COG1192	D	pfam01656		No	No
2502359361	hypothetical protein	37						Yes	No
2502359362	hypothetical protein	39						No	No
2502359363	hypothetical protein	19						No	No
2502359364	hypothetical protein	21						No	No
2502359365	hypothetical protein	135						Yes	No
2502359366	hypothetical protein	21						No	No
2502359367	hypothetical protein	28						No	No
2502359368	hypothetical protein	19						No	No
2502359371	hypothetical protein	27						No	No
2502359372	hypothetical protein	87						Yes	No
2502359376	hypothetical protein	174						Yes	Yes
2502359378	Dihydrofolate reductase	208		COG0262	H	pfam01872		Yes	No
2502359381	hypothetical protein	314						Yes	Yes
